# Supplementary material for: A secreted Tapasin isoform impairs cytotoxic T lymphocyte recognition by disrupting exogenous MHC class I antigen presentation
Source: Front Immunol. 2025 Mar 18;15:1525136. doi: 10.3389/fimmu.2024.1525136 (PMC11959276; doi:10.3389/fimmu.2024.1525136)
Supplement: Supplementary file 1 [file Table1.xlsx]

## Sheet: Sheet1
Isoform1	Upper(EndoH-R)			Lower(EndoH-S)			Mature			Immature				Ratio1 (EndoH-S/EndoR)		Ratio2 (immature/mature)
1	11794.1		1	25967.8		1	12174.7		1	13314.1		0 min		2.20176		1.09359
2	22618.2		2	25131.8		2	21820		2	23066.4		10 min		1.11113		1.05712
3	23081		3	17516.4		3	21944.2		3	15007.5		30 min		0.758912		0.683894
4	21050.8		4	14814		4	23507.5		4	14792.9		60 min		0.703725		0.629282
5	13665.8		5	9007.78		5	17612.8		5	12156.7		120 min		0.659149		0.690221
6	11635.4		6	7816.33		6	14402.2		6	6899.22		240 min		0.671773		0.479038
Isoform2	Upper(EndoH-R)			Lower(EndoH-S)			Mature			Immature				Ratio1 (EndoH-S/EndoR)		Ratio2 (immature/mature)
1	9750.72		1	27823.3		1	7405.83		1	6660.59		0 min		2.85346		0.899371
2	11942.4		2	23842.2		2	18196		2	20943.2		10 min		1.99643		1.15098
3	23766.5		3	14997.1		3	20880.3		3	19017.7		30 min		0.631016		0.910795
4	17846.5		4	10672.1		4	22790.1		4	23984.4		60 min		0.597994		1.0524
5	17613		5	14180.3		5	12118.2		5	13192.4		120 min		0.805106		1.08865
6	14309.8		1	8329.32		6	9599.05		1	3956.04		240 min		0.582071		0.412128
Isoform3	Upper(EndoH-R)			Lower(EndoH-S)			Mature			Immature				Ratio1 (EndoH-S/EndoR)		Ratio2 (immature/mature)
1	23035.4		1	29056.2		1	17823.8		1	16516.2		0 min		1.26137		0.926638
2	19823.7		2	22399.4		2	13981		2	17306.7		10 min		1.12993		1.23787
3	17974.5		3	22538.4		3	23485.2		3	24309		30 min		1.25391		1.03508
4	14846.8		4	17063.2		4	24522.2		4	22626		60 min		1.14929		0.922673
5	20138.7		5	18251.5		5	26183.6		5	15352		120 min		0.906291		0.586319
6	20355		6	8562.79		6	15101		6	9247.21		240 min		0.420672		0.612358
Vector	Upper(EndoH-R)			Lower(EndoH-S)			Mature			Immature				Ratio1 (EndoH-S/EndoR)		Ratio2 (immature/mature)
1	6855.71		1	27398.7		1	5449.99		1	20934.7		0 min		3.99648		3.84124
2	11767.7		2	25413.1		2	14758.9		2	22879.8		10 min		2.15957		1.55023
3	19352.6		3	25242.7		3	21290.7		3	26301.7		30 min		1.30436		1.23536
4	15504.5		4	18338.1		4	19444.6		4	21533.2		60 min		1.18276		1.10741
5	14035.9		5	14452.3		5	17023.9		5	15699.1		120 min		1.02967		0.92218
6	12052		6	10103.6		6	9691.01		6	10926.9		240 min		0.838338		1.12753
Supplemental Table 1: Densitometry of Pulse-Chase Analysis with S³⁵ Labeling and EndoH Digestion Assay to Assess H-2Kᵇ Maturation in Tapasin⁻/⁻ Fibroblasts
All the protein bands metabolically labelled with S35 were developed on X-ray film first and it was scanned to produce a digital image, The band intensities were measured by an image software (ImageJ; version 1.54f) using a built-in feature analysing the protein bands. The resulting numbers were used to calculate two relevant ratios between EndoH-S and EndoH-R complexes or immature and mature for…
